# Supplementary material for: Genetic testing enhances diagnosis in critically ill neonates: insights from the first Colombian cohort
Source: Front Pediatr. 2025 Aug 21;13:1605166. doi: 10.3389/fped.2025.1605166 (PMC12408507; doi:10.3389/fped.2025.1605166)
Supplement: Supplementary file 2 [file Table1.xlsx]

## Sheet: VARIANTS
Phenotype	CNVs																SNVs / Indels
	Classification	Type	Loci	Size (Mb)	Chromosome	Coordinates (hg19)	OMIM genes	No. of copies	Classification/2	Type/2	Loci/2	Size (Mb)/2	Chromosome/2	Coordinates (hg19)/2	Genes OMIM/2	No. of copies/2	1/ ACMG Classification	1/Gene	1/c.Hgvs	1/p.Hgvs	1/Zigosity	1/Inheritance	1/Chr	1/Coordinate	1/Transcritpt	2/ACMG Classification	2/Gene	2/c.Hgvs	2/p.Hgvs	2/Zigosity	2/Inheritance	2/Chr	2/Coordinate	2/Transcritpt	3/ACMG Classification	3/Gene	3/c.Hgvs	3/p.Hgvs	3/Zigosity	3/Inheritance	3/Chr	3/Coordinate	3/Transcritpt
Multiple congenital malformations	P	Duplication	8p23.1	3.52	8	9437661-12960390	GATA4 RP1L BLK FDFT1 CTSB DLC1 TNKSMIR124-1 MSRA PRSS55 SOX7 PINX MTMR9 SLC35G5 FAM167A NEIL2 USP17L2 FAM86B1 FAM86B2 TRMT9B	3
Skeletal malformations	P	Duplication	21q11.2q22.3	32.55	21	15537508-48084306	LINC01549, NCAM2, MRPL39, N6AMT1 KRTAP6-2, URB1, KCNE2, CBR3, DSCR4, PCP4, RIPK4, HSF2BP, COL18A1, CXADR, JAM2, LTN1 KRTAP21-3, TCP10L SMIM11A, DOP1B, DSCR8, DSCAM, PDE9ATSPEAR, DIPZ, BTG3, ATP5PF, RWDD2B KRTAP21-2FAP298-TCP10EAM243A, MORC3, KCN15, BACE2, PKNOX1UBE2G2, S10, C21orf91, GABPA, USP16, KRTAP8-1 CFAP298 SMIM34A, CHAF1B, ERG, FAMBB, CBS, SUMO3PRM, I, CHODL, APP, CCTS, KRTAP11-1 SYNJ1KCN…	3
Cardiopathy																	VUS	PRDM6	c.784A>G	p.(Ile262Val)	HET|0|HET	AD	5	122435540	NM_001136239
Facial dysmorphism																	VUS	ZMIZ1	c.1378C>T	p.(Pro460Ser)	HET|HET|0	AD	10	81056375	NM_020338.3
Growth disorders
Cardiopathy																	VUS	GATA4	c.140C>A	p.(Ser47Tyr)	HET|0|HET	AD	8	11565961	NM_001308093.1
Multiple congenital malformations																	VUS	NKX2-5	c.248C>T	p.(Ala83Val)	HET	AD AD AD AD AD	5	172661839	NM_004387.3	VUS	TRPM4	c.2740A>T	p.(Lys914*)	HET	AD AD	19	49703651	NM_017636.3
Brain malformations	P	Deletion	1p36.33p36.22	9.27	1	865506- 10132299	ACOT7, ACTRT2, AGRN, AJAP1, ARHGEF16, ATAD3A, ATAD3B, ATAD3C, AURKAIP1, B3GALT6, C1QTNF12, CA6, CALML6, CAMTA1, CCNL2, CDK11A, CDK11B, CEP104, CHD5, CLSTN1, CPTP, CTNNBIP1, DFFB, DNAJC11, DVL1, ENO1, ERRFI1, ESPN, FAAP20, GABRD, GNB1, GPR153, H6PD, HES2, HES3, HES4, HES5, ICMT, INTS11, ISG15, KCNAB2, KLHL17, KLHL21, LRRC47, LZIC, MEGF6, MIB2, MIR200A, MIR200B, MIR34A, MIR429, MIR551A, MMEL1, MMP2…	3	P	Duplication	1q41q44	31.59	1	217622576- 249212581		3
Growth disorders																	VUS	CASK	c.637C>T	p.(Leu213Phe)	HET|HET|0	- XLD	X	41524601	NM_001126054.2	VUS	CUBN	c.3071T>G	p.(Phe1024Cys)	HET|0|HET	AR AR	10	17107575	NM_001081.3	VUS	CUBN	c.9664-28A>C		HET|HET|0	AR AR	10	16883074	NM_001081.3
Skeletal malformations																	VUS	FBN2	c.5473A>G	p.(Ile1825Val)	HET|HET|0	AD	5	128000000	NM_001999.3	VUS	MYH3	c.3137_3138delinsAC	p.(Arg1046His)	HET|HET|0	AD	17	10542471	NM_002470.3
Hypotonia
Multiple congenital malformations																	VUS	DDB1	c.3169C>T	p.(Arg1057*)	HET	AD	11	61069775	NM_001923.4
Abdominal wall defect																	VUS	KDM6A	c.3224_3226dup	(p.Arg1075dup)	HEMI	XL	X	44941974	NM_021140.3
Abdominal wall defect
Ocular anomaly																	VUS	KAT6B	c.5188G>A	p.(Gly1730Arg)	HET|HET|0	AD AD	10	76789770	NM_012330.3
Multiple congenital malformations																	P	TP63	c.952C>T	p.(Arg318Cys)	HET|0|0		3	189585691	NM_003722.4
Multiple congenital malformations																	P	SMARCA4	c.3608G>A	p.(Arg1203His)	HET|0|0	AD AD	19	11144027	NM_003072.3
Brain malformations																	P	GRIN1	c.1824G>C	p.(Trp608Cys)	HET|0|0	AR AD AR	9	140056928	NM_007327.3
Neural tube defects
Brain malformations																	VUS	MN1	c.1569_1583dup	p.(Gln546_Gln550dup)	HET	AD AD	22	28194948	NM_002430.	VUS	TRIO	c.3586G>C	p.(Val1196Leu)	HET	AD AD	5	14387562	NM_007118.
Neural tube defects
Multiple congenital malformations																	PP	FGFR1	c.1865G>A	p.(Arg622Gln)	HET|HET|0	- AD AD AD AD AD -	8	38272409	NM_023110.2
Multiple congenital malformations
Multiple congenital malformations																	PP	GDF1	c.885C>A	p.Tyr295*	HET	AD/AR	chr19	18979640	ENST00000247005.6
Dermatological disorder	PP	Deletion	Xq13.1	115b	X	X-69176872-69176987	EDA
Facial dysmorphism																	VUS	COL11A1	c.1571G>A	p.(Arg524Gln)	HET	AD AR AD AD	1	103480068	NM_001854.3
Neonatal jaundice																	P	HBB	c.93-21G>A		HET|HET|0	AD/AR	chr11	5248050	NM_000518.5
Growth disorders
Multiple congenital malformations																	VUS	MAST1	c.3934G>C	p.(Gly1312Arg)	HET	AD	19	12984905	NM_014975.2
Respiratory distress syndrome
Skeletal malformations
Neural tube defects																	VUS	TBXT	c.1056G>A	p.Trp352Ter	HET	AD/AR	chr6	166572058	NM_001366285.2
Bile duct malformation
Neural tube defects
Growth disorders
Multiple congenital malformations
Facial dysmorphism																	VUS	PLCB4	c.922C>T	p.Arg308Cys	HET	AD/AR	chr20	9364916	NM_001377142.1
Multiple congenital malformations
Neural tube defects
Hypothyroidism																	PP	TPO	c.2578G>A	p.(Gly860Arg)	HET		2	1520714	NM_001206744.2	VUS	TPO	c.1235G>C	p.(Arg412Pro)	HET|HET|0		2	1481273	NM_001206744.2
Multiple congenital malformations
Growth disorders
Neonatal crises
Multiple congenital malformations
Neurological disorder																	PP	PTEN	c.407del	p.Cys136Leufs*11	HET | HET | 0	AD	10	89692923		VUS	CHD5	c.626C>T	p.Ala209Val	HET|HET|0	AD	chr1	6214839	NM_015557.3
Cardiopathy
Neonatal crises
Ocular anomaly
Respiratory distress syndrome																	PP	CFTR	c.3222T>A	p.Phe1074Leu	HET	AD/AR	chr7	117251717	NM_000492.4	P	CFTR	c.1210-7_1210-6del		HET	AD/AR	chr7	117188683	NM_000492.4
Hydrocephalus
Multiple congenital malformations
Hypothyroidism																	P	TPO	c.1184_1187dup	p.Ala397ProfsTer76	HET	AR	chr2	1481220	NM_000547.6	VUS	TPO	c.2748G>A	p.Gln916=	HET|HET|0				NM_000547.5
Neonatal jaundice
Multiple congenital malformations
Abdominal wall defect																	VUS	TRPV4	c.214C>T	p.Gln72Ter	HET	AD/AR	chr12	110252388	NM_021625.5
Respiratory distress syndrome	P	Deletion	22q13.1	0.0145	22	40749077-40763622	ADSL	1									VUS	ADSL	c.247C>T	p.Arg83Cys	HET	AR	chr22	40745929	NM_000026.4	VUS	TRPV4	c.345C>G	p.His115Gln	HET	AD/AR	chr12	110252257	NM_021625.5
Cardiopathy
Facial dysmorphism
Skeletal malformations																	VUS	FLNB	c.6772+7A>G		HET	AD/AR/Mitochondrial	chr3	58140662	NM_001457.4
Growth disorders
Neurological disorder
Facial dysmorphism																	VUS	POLR3A	c.*18C>T	p.?	HET|0|HET	AD/AR	chr10	79737218	NM_007055.4	VUS	POLR3A	c.829G>C	p.(Asp277His	HET|HET|0	AD/AR	chr10	79781959	NM_007055.4
Multiple congenital malformations																	P	FGFR2	c.755C>G	p.(Ser252Trp	HET	AD/Mitochondrial	chr10	123279677	NM_022970.3
Brain malformations
Multiple congenital malformations
Multiple congenital malformations
Facial dysmorphism																	PP	COL2A1	c.1420-2A	-	HET	AD/AR	chr12	48380228	NM_001844.5
Skeletal malformations																	PP	FBN1	c.7704_7705insTGTG	p.Asp2569CysfsTer5	HET	AD/AR	chr15	48712999	NM_000138.5
Cardiopathy																	VUS	TTN	c.67568T>G	p.Val22523Gly	HET	AD/AR	chr2	179444356	NM_001267550.2	VUS	TBX20	c.697A>T	p.Ile233Phe	HET	AD	chr7	35280607	NM_001077653.2
Growth disorders																	VUS	CBL	c.869+3C>G		HET	AD	chr11	119145666	NM_005188.4
Cardiopathy																	P	TSC2	c.1840-1G>A				chr16	2071509	NM_000548.5
Skeletal malformations
Skeletal malformations
Dermatological disorder																	PP	ABCA12	c.4139A>G	p.Asn1380Ser	HET	AR	chr2	215851290	NM_173076.3	P	ABCA12	c.1789del	p.Ser597LeufsTer18	HET	AR	chr2	215880381	NM_173076.3
Skeletal malformations
Kidney malformations
Ocular anomaly																	VUS	RARB	c.410G>A p.	Arg137Gln	HET	AD/AR	chr3	25542776	NM_000965.5
Metabolic disorder
Dermatological disorder																	PP	LAMB3	c.1597+1G>T	-	HET	AR			NM_000228.3	PP	LAMB3	c.3184C>T	p.Gln1062Ter		AD/AR			NM_000228.3
Multiple congenital malformations																	P	HBB	c.20A>T	p.(Glu7Val)	HET|HET|0	AD/AR	chr11	5248232	NM_000518.5

## Sheet: DEMOGRAPHICS
	Characteristic	All patients (n=187)
	Age at testing, median (IQR), days	13 (IQR:51)
	Sex, n(%)
	Male	89 (47.5%)
	Female	98 (52.4%)
	Type of test performed, n(%)
	WES	82 (43.8%)
	aCGH	125 (66.8%)
	Both tests	18 (9.6%)
